# Supplementary material for: Stride-related rein tension patterns in walk and trot in the ridden horse
Source: Acta Vet Scand. 2015 Dec 30;57:89. doi: 10.1186/s13028-015-0182-3 (PMC4696263; doi:10.1186/s13028-015-0182-3)
Supplement: Supplementary file 1 — 10.1186/s13028-015-0182-3 The rein tension meter used in the study. Earlier published in Eisersiö M, Roepstorff L, Rhodin M, Egenvall A. Rein tension in eight professional riders during regular training sessions. JVB: Clinical applications and research. 2015;10:419-426. [file 13028_2015_182_MOESM1_ESM.zip]

Archive with 2 entries (2 files):
- vlcsnap-2013-05-07-20h25m38s148 Malva 2.jpg
- vlcsnap-2013-05-07-20h25m38s148 Malva 2for cover.jpg
