# Supplementary material for: Stride-related rein tension patterns in walk and trot in the ridden horse
Source: Acta Vet Scand. 2015 Dec 30;57:89. doi: 10.1186/s13028-015-0182-3 (PMC4696263; doi:10.1186/s13028-015-0182-3)
Supplement: Supplementary file 3 — 10.1186/s13028-015-0182-3 Rein tension during the stride cycle at the walk for the left (black) and right (grey) rein per horse. Each row indicates one rider. Significant differences (P < 0.0001) between the left and right rein are shown as broken red lines in the inside rein. Stride percentages zero and 100 represent mid-stance of the right forelimb. [file 13028_2015_182_MOESM3_ESM.zip]

Archive with 2 entries (2 files):
- Slide1.TIF
- Slide2.TIF
